# Supplementary material for: Combination ART-Induced Oxidative/Nitrosative Stress, Neurogenic Inflammation and Cardiac Dysfunction in HIV-1 Transgenic (Tg) Rats: Protection by Mg
Source: Int J Mol Sci. 2018 Aug 15;19(8):2409. doi: 10.3390/ijms19082409 (PMC6121319; doi:10.3390/ijms19082409)
Supplement: Supplementary file 1 [file ijms-19-02409-s001.zip]

Archive with 1 entries (1 files):
- ijms-328649-supplementary.pptx
